# Supplementary material for: Population Genomics of the Critically Endangered Brazilian Merganser
Source: Animals (Basel). 2023 Dec 6;13(24):3759. doi: 10.3390/ani13243759 (PMC10741106; doi:10.3390/ani13243759)
Supplement: Supplementary file 1 [file animals-13-03759-s001.zip]

Archive with 1 entries (1 files):
- animals-2722023-supplementary.pdf
